# Supplementary material for: Laser-Synthesized Elemental Boron Nanoparticles for Efficient Boron Neutron Capture Therapy
Source: Int J Mol Sci. 2023 Dec 4;24(23):17088. doi: 10.3390/ijms242317088 (PMC10707216; doi:10.3390/ijms242317088)
Supplement: Supplementary file 1 [file ijms-24-17088-s001.zip]

Archive with 1 entries (1 files):
- ijms-2699135-supplementary.pdf
